# Supplementary material for: Impact of meteorological and environmental factors on the spatial distribution of Fasciola hepatica in beef cattle herds in Sweden
Source: BMC Vet Res. 2015 Jun 9;11:128. doi: 10.1186/s12917-015-0447-0 (PMC4459679; doi:10.1186/s12917-015-0447-0)
Supplement: Supplementary file 1 — Bivariate logistic regression between variables and Fasciola hepatica seropositivity. Abbreviations: a number of animals/farms per km2. b 433 out of 2030 postcode areas (PSA) analysed were missing. * Significant at 0.05 level; ** Significant at 0.01 level; *** Significant at 0.001 level. [file 12917_2015_447_MOESM1_ESM.xls]

## Sheet: Supplem Table 1_biv.m.
Variable	Estimate	S.E.	z value	Pr(>|z|)	Null deviance	Residual deviance	AIC
Climate variables
tem_Q1	0.41538	0.06884	6.034	1.6e-09 ***	1362.7	1317	1321
tem_Q2	0.6389	0.1417	4.508	6.53e-06 ***	1362.7	1335.4	1339.4
tem_Q3	0.513	0.1113	4.608	4.07e-06 ***	1362.7	1337.3	1341.3
tem_Q4	0.38749	0.06498	5.963	2.48e-09 ***	1362.7	1318.6	1322.6
tem_season_sum	0.5436	0.1235	4.402	1.07e-05 ***	1362.7	1336.7	1340.7
pre_Q1	0.010439	0.001516	6.885	5.76e-12 ***	1362.7	1317.4	1321.4
pre_Q2	0.007646	0.002025	3.776	0.000159 ***	1362.7	1348.5	1352.5
pre_Q3	0.005838	0.002238	2.608	0.0091 **	1362.7	1356.2	1360.2
pre_Q4	0.006985	0.001227	5.692	1.25e-08 ***	1362.7	1332.6	1336.6
pre_season_sum	0.0035217	0.0007694	4.577	4.71e-06 ***	1362.7	1342	1346
Corine Land Cover datasets
SC 231 (Pastures)	0.04899	0.0127	3.858	0.000114 ***	1362.7	1349.9	1353.9
SC 242 (Complex cultivation patterns)	0.0937	0.08216	-1.14	0.254	1362.7	1361.3	1365.3
SC 243 (Land principally occupied by agriculture, with significant areas of natural vegetation)	0.01141	0.01925	0.592	0.554	1362.7	1362.4	1366.4
SC 311 (Broad-leaved forest)	0.032897	0.006579	5	5.73e-07 ***	1362.7	1340.7	1344.7
SC 312 (Coniferous forest)	-0.021081	0.002796	-7.541	4.67e-14 ***	1362.7	1305.3	1309.3
SC 313 (Mixed forest)	-0.05141	0.02367	-2.172	0.0299 *	1362.7	1357.4	1361.4
SC 321 (Natural grasslands)	0.06341	0.12391	0.512	0.609	1362.7	1362.5	1366.5
SC 322 (Moors and heathland)	-0.03588	0.06394	-0.561	0.575	1362.7	1362.3	1366.3
SC 411 (Inland marshes)	-0.15268	0.14877	-1.026	0.305	1362.7	1361.4	1365.4
SC 412 (Peat bogs)	-0.09343	0.04247	-2.2	0.0278 *	1362.7	1356.9	1360.9
SC 511 (Water courses)	-0.04925	0.17731	-0.278	0.781	1362.7	1362.7	1366.7
SC 512 (Water bodies)	-0.11765	0.03022	-3.893	9.89e-05 ***	1362.7	1345.1	1349.1
Soil type (ref. PZha, Haplic Podzol)
ARha (Haplic Arenosol)	0.2759	0.3796	0.727	0.467287	1362.7	1304.6	1322.6
CMca (Calcaric Cambisol)	0.6888	0.4605	1.496	0.134742
CMdy (Dystric Cambisol)	0.2404	0.2328	1.033	0.301689
CMeu (Eutric Cambisol)	0.8711	0.2285	3.813	0.000137 ***
LPdy (Dystric Leptosol)	1.6622	0.2465	6.743	1.56e-11 ***
RGca (Calcaric Regosol)	-0.8227	1.026	-0.802	0.42264
RGdy (Dystric Regosol)	0.4264	0.2501	1.705	0.088247
No soil type data (n=25)	1.7592	0.4708	3.737	0.000186 ***
Cattle and farm density
Beef cattle densitya	0.024393	0.005542	4.402	1.07e-05 ***	1362.7	1345	1349
Beef calves densitya	0.27808	0.03684	7.549	4.38e-14 ***	1362.7	1311.9	1315.9
Beef cattle herd densitya	5.8928	0.6872	8.575	<2e-16 ***	1362.7	1296.1	1300.1
Minerals in soil
pHb	0.3523	0.1066	3.305	0.000948 ***	927.36	917.6	921.6
Feb	0.54828	0.07664	7.154	8.41e-13 ***	1073.6	1024.3	1028.3
Pb	-3.218	1.3559	-2.373	0.0176 *	1073.6	1067.9	1071.9
Cub	0.020918	0.007974	2.623	0.00871 **	1073.6	1067.4	1071.4
Clb	-0.003525	0.001326	-2.657	0.00787 **	1073.6	1066.2	1070.2
Cab	-0.01128	0.05246	-0.215	0.83	1073.6	1073.5	1077.5
Mgb	0.9939	0.1688	5.888	3.9e-09 ***	1073.6	1041	1045
