# Supplementary material for: Impact of meteorological and environmental factors on the spatial distribution of Fasciola hepatica in beef cattle herds in Sweden
Source: BMC Vet Res. 2015 Jun 9;11:128. doi: 10.1186/s12917-015-0447-0 (PMC4459679; doi:10.1186/s12917-015-0447-0)
Supplement: Supplementary file 2 — Model Temperature: Results of multivariate analysis of the temperature dataset by logistic regression. * Significant at 0.05 level; ** Significant at 0.01 level; *** Significant at 0.001 level. [file 12917_2015_447_MOESM2_ESM.xls]

## Sheet: Supplem Table 2
Variable	Estimate	S.E.	z value	Pr(>|z|)	Null deviance	Residual deviance	AIC	Pseudo- R2
tem_Q1	-0.1734	0.9374	-0.185	0.853277	1362.7	1302.1	1314.1	0.059
tem_Q2	1.2766	0.4714	2.708	0.006759 **
tem_Q3	0.6107	0.4777	1.278	0.201147
tem_Q4	1.0087	0.969	1.041	0.297905
tem_season_sum	-2.5465	0.7295	-3.491	0.000482 ***
