# Supplementary material for: Impact of meteorological and environmental factors on the spatial distribution of Fasciola hepatica in beef cattle herds in Sweden
Source: BMC Vet Res. 2015 Jun 9;11:128. doi: 10.1186/s12917-015-0447-0 (PMC4459679; doi:10.1186/s12917-015-0447-0)
Supplement: Supplementary file 3 — Model Precipitation: Results of multivariate analysis of the precipitation dataset by logistic regression. * Significant at 0.05 level; ** Significant at 0.01 level; *** Significant at 0.001 level. [file 12917_2015_447_MOESM3_ESM.xls]

## Sheet: Supplem Table 3
Variable	Estimate	S.E.	z value	Pr(>|z|)	Null deviance	Residual deviance	AIC	Pseudo-R2
pre_Q1	0.037093	0.00596	6.223	4.87e-10 ***	1362.7	1280.5	1292.5	0.08
pre_Q2	0.005345	0.005982	0.894	0.37151
pre_Q3	-0.028879	0.006063	-4.763	1.91e-06 ***
pre_Q4	-0.015056	0.004659	-3.231	0.00123 **
pre_season_sum	0.002565	0.002254	1.138	0.25506
