# Supplementary material for: Impact of meteorological and environmental factors on the spatial distribution of Fasciola hepatica in beef cattle herds in Sweden
Source: BMC Vet Res. 2015 Jun 9;11:128. doi: 10.1186/s12917-015-0447-0 (PMC4459679; doi:10.1186/s12917-015-0447-0)
Supplement: Supplementary file 4 — Model Corine Land Cover: Results of multivariate analysis of the land cover dataset by logistic regression. * Significant at 0.05 level; ** Significant at 0.01 level; *** Significant at 0.001 level. [file 12917_2015_447_MOESM4_ESM.xls]

## Sheet: Supplem Table 4
Variable	Estimate	S.E.	z value	Pr(>|z|)	Null deviance	Residual deviance	AIC	Pseudo-R2
SC 231 (Pastures)	-0.003506	0.016401	-0.214	0.8307	1362.7	1295.9	1321.9	0.065
SC 242 (Complex cultivation patterns)	-0.069759	0.082895	-0.842	0.4
SC 243 (Land principally occupied by agriculture, with significant areas of natural vegetation)	0.007685	0.019806	0.388	0.698
SC 311 (Broad-leaved forest)	0.012723	0.007334	1.735	0.0828
SC 312 (Coniferous forest)	-0.018015	0.003544	-5.084	3.70e-07 ***
SC 313 (Mixed forest)	-0.017596	0.023127	-0.761	0.4468
SC 321 (Natural grasslands)	0.169712	0.167145	1.015	0.3099
SC 322 (Moors and heathland)	-0.038303	0.065439	-0.585	0.5583
SC 411 (Inland marshes)	-0.120248	0.128575	-0.935	0.3497
SC 412 (Peat bogs)	-0.022522	0.041974	-0.537	0.5916
SC 511 (Water courses)	0.024288	0.180865	0.134	0.8932
SC 512 (Water bodies)	-0.016564	0.0276	-0.6	0.5484
