# Supplementary material for: Impact of meteorological and environmental factors on the spatial distribution of Fasciola hepatica in beef cattle herds in Sweden
Source: BMC Vet Res. 2015 Jun 9;11:128. doi: 10.1186/s12917-015-0447-0 (PMC4459679; doi:10.1186/s12917-015-0447-0)
Supplement: Supplementary file 5 — Model Minerals in Soil: Results of multivariate analysis of the land cover dataset by logistic regression. * Significant at 0.05 level; ** Significant at 0.01 level; *** Significant at 0.001 level. [file 12917_2015_447_MOESM5_ESM.xls]

## Sheet: Supplem Table 5
Variable	Estimate	S.E.	z value	Pr(>|z|)	Null deviance	Residual deviance	AIC	Pseudo-R2
Mg	-0.03428	0.311454	-0.11	0.912359	1073.59	995.82	1009.8	0.096
Ca	0.001916	0.048703	0.039	0.968625
Cl	-0.001866	0.001249	-1.494	0.135292
Cu	-0.066576	0.017376	-3.831	0.000127 ***
P	-4.41484	1.53594	-2.874	0.004049 **
Fe	0.965671	0.166576	5.797	6.74e-09 ***
ph	-0.029258	0.015003	-1.95	0.05116
